# Supplementary material for: Clustering-Based Identification of BMI-Associated Metabolites with Mechanistic Insights from Network Analysis in Korean Men
Source: Metabolites. 2025 Feb 2;15(2):88. doi: 10.3390/metabo15020088 (PMC11857321; doi:10.3390/metabo15020088)
Supplement: Supplementary file 1 [file metabolites-15-00088-s001.zip]

Archive with 1 entries (1 files):
- metabolites-3442234-supplementary.pdf
